# Supplementary material for: Multifunctional Oxidized Dextran Cross-Linked Alkylated Chitosan/Drug-Loaded and Silver-Doped Mesoporous Bioactive Glass Cryogel for Hemostasis of Noncompressible Wounds
Source: Gels. 2023 Jun 1;9(6):455. doi: 10.3390/gels9060455 (PMC10297613; doi:10.3390/gels9060455)
Supplement: Supplementary file 1 [file gels-09-00455-s001.zip]

Archive with 1 entries (1 files):
- gels-2366791-supplementary.pdf
